# Supplementary material for: Application of Graph Models to the Identification of Transcriptomic Oncometabolic Pathways in Human Hepatocellular Carcinoma
Source: Biomolecules. 2024 Jun 3;14(6):653. doi: 10.3390/biom14060653 (PMC11201933; doi:10.3390/biom14060653)
Supplement: Supplementary file 1 [file biomolecules-14-00653-s001.zip]

Archive with 4 entries (4 files):
- Barace_Biomolecules_SupplData.pdf
- Barace_Biomolecules_SupplTable1.pdf
- Barace_Biomolecules_SupplTable2.pdf
- Barace_Biomolecules_SupplTable3.pdf
